# Supplementary material for: Click Chemistry Functionalization of Harmonic Nanoparticles with Lanthanide Complexes Towards Tunable Platforms for Multimodal Imaging
Source: Nanomaterials (Basel). 2026 May 12;16(10):591. doi: 10.3390/nano16100591 (PMC13209949; doi:10.3390/nano16100591)
Supplement: Supplementary file 1 [file nanomaterials-16-00591-s001.zip]

Archive with 1 entries (1 files):
- nanomaterials-4307452-supplementary.pdf
